# Supplementary material for: A Natural Combination Extract of Viscum album L. Containing Both Triterpene Acids and Lectins Is Highly Effective against AML In Vivo
Source: PLoS One. 2015 Aug 5;10(8):e0133892. doi: 10.1371/journal.pone.0133892 (PMC4526680; doi:10.1371/journal.pone.0133892)
Supplement: S1 Dataset — (XLS) [file pone.0133892.s001.xls]

## Sheet: Figure 1 Proliferation 
Cell Proliferation HL60				Cell Proliferation U937
viscum concentration	viscum	stdv		viscum concentration	viscum	stdv
ng/mL	[%] proliferation			ng/mL	[%] proliferation
	100	0		ctrl	100	0
2	96.2651	2.09995		2	97.6039	2.90479
4	98.1454	1.96289		4	96.3263	3.58007
6	95.8179	1.63151		8	92.1432	2.82905
8	91.9601	4.38429		12	92.5499	5.45249
16	66.3982	1.25751		16	81.8431	7.80997
TT concentration	TT	stdv		TT concentration	TT	stdv
µg/mL	[%] proliferation			µg/mL	[%] proliferation
Ctrl	100	0		Ctrl	100	0
20	85.792	7.42392		20	84.3198	3.64952
25	77.5348	2.19753		25	82.037	1.33487
30	65.9848	4.12391		30	81.5224	1.32965
35	61.1511	8.9896		35	68.5854	5.84003
40	58.059	4.69518		40	63.9629	6.40964
viscumTT	viscumTT	stdv		viscumTT	viscumTT	stdv
conc. OA+ML	[%] proliferation			conc. OA+ML	[%] proliferation
	100	0		Ctrl	100	0
20+2	75.5636	8.54009		20+2	79.5994	3.30736
25+4	67.853	1.55991		25+4	75.6011	2.93633
30+6	56.4217	0.242825		30+8	70.2635	3.83016
35+8	29.7021	6.07818		35+12	65.0716	1.09502
40+16	12.1582	1.19049		40+16	57.5733	6.15354
LDH release HL60				U937
viscum concentration	viscum	stdv		viscum concentration	viscum	stdv
ng/mL	[%] LDH release			ng/mL	[%] LDH release
	0	0		ctrl	0	0
2	0.551058	0.321563		2	0.1	0.1
4	0.596832	1.03374		4	0.13	0.22
6	0.347002	0.311475		8	1.41	1.49
8	0.278893	0.483057		12	3.1	3.1
16	2.47951	2.64473		16	6	3.3
TT concentration	TT	stdv		TT concentration	TT	stdv
µg/mL	[%] LDH release			µg/mL	[%] LDH release
Ctrl	0	0		Ctrl	0	0
20	0.435405	0.530523		20	0.1	0
25	0.406243	0.703634		25	1.16	0.0957993
30	0.909682	1.23004		30	0	1.99555
35	0.737652	1.27765		35	0	0.5
40	0.988407	1.25866		40	0	0.2
viscumTT	viscumTT	stdv		viscumTT	viscumTT	stdv
conc. OA+ML	[%] LDH release			conc. OA+ML	[%] LDH release
	0	0		Ctrl	0	0
20+2	0	0		20+2	1.23057	2.13141
25+4	1.1	0.0957993		25+4	3.53202	2.80619
30+6	4.6	1.99555		30+8	1.10591	1.57921
35+8	1.2	0.5		35+12	0.147849	0.256083
40+16	1.8	0.2		40+16	0	0

## Sheet: Fig 2 Anx+JC1
Apoptosis induction HL60				Apoptosis induction U937
viscum concentration	viscum	stdv		viscum concentration	viscum	stdv
ML ng/mL	[%] anx pos cells			ML ng/mL	[%] anx pos cells
ctrl	4.3	3.3		ctrl	7.3	1.2
2	8.02	3.287		2	8.3	1.69706
4	12.19	6.44826		4	13.4	2.97769
6	18.11	5.4		8	24.375	5.93654
8	24.5	6.8141		12	36.675	4.56536
16	42.3	3.68853		16	52.175	6.2
TT concentration	TT	stdv		TT concentration	TT	stdv
OA µg/mL	[%] anx pos cells			OA µg/mL	[%] anx pos cells
Ctrl	4.3	3.3		Ctrl	7.3	1.2
20	10.2883	4.97111		20	14.25	4.4
25	13.12	6.06076		25	27.4167	5.4
30	26.796	4.52502		30	47.3571	6.2
35	38.4729	5.45554		35	74	6
40	65	5.6		40	95.5617	2.7
viscumTT	viscumTT	stdv		viscumTT	viscumTT	stdv
conc. OA+ML	[%] low MMP			conc. OA+ML	[%] anx pos cells
ctrl	9.65	3.3		Ctrl	7.3	1.2
20+2	16.2	5.85833		20+2	19	2.2
25+4	24.4	5		25+4	36.8	2.46
30+6	42.4	4.5		30+8	88	6.2
35+8	65.8	5.4		35+12	97.6	4.8
40+16	93.2	4.26552		40+16	99.4	4.31
JC1 measurement	HL60				U937
viscum concentration	viscum	stdv		viscum concentration	viscum	stdv
ML ng/mL	[%] low MMP			ML ng/mL	[%] low MMP
ctrl	4.3	2.2		ctrl	7.9	1.15
2	8.085	3.67364		2	9.23333	0.814453
4	19.11	3.77883		4	10.2667	2.57358
6	28.935	9.49307		8	13.2333	2.75136
8	47.85	8.49985		12	27.1	5.35755
16	56.6	6		16	37.7	2.17296
CCCP	94.5	2.3		CCCP	99.66	0.44
TT concentration	TT	stdv		TT concentration	TT	stdv
OA µg/mL	[%] low MMP			OA µg/mL	[%] low MMP
Ctrl	4.3	2.2		Ctrl	7.9	1.15
20	9.6	2.17206		20	12.7	3.94804
25	19.0386	4.3		25	18.6667	5.3
30	27.4814	5.2		30	46.4	5.71769
35	45.892	6.2		35	75.5333	2.92632
40	66.5	7.2		40	96.27	2.17296
CCCP	94.5	2.3		CCCP	99.66	0.44
viscumTT	viscumTT	stdv		viscumTT	viscumTT	stdv
conc. OA+ML	[%] low MMP			conc. OA+ML	[%] low MMP
ctrl	4.3	2.2		ctrl	7.9	1.15
20+2	18.7933	1.24004		20+2	17.3	0.989949
25+4	47.5	7.5		25+4	28	2.28108
30+6	68.068	8.5		30+8	75.2	6.92965
35+8	77.2675	5.94758		35+12	99.3537	0.393452
40+16	91.456	6.45161		40+16	99.7713	0.0728034
CCCP	94.5	2.3		CCCP	99.66	0.44

## Sheet: Figure 3
active caspase HL60
viscum concentration	caspase-9	stdv	caspase-8	stdv
ML ng/mL	[%] C9 pos cells		[%] C8 pos cells
	4.96	2.39349	4.4	1.5
2	10.7	1.61909	11.095	5.00047
4	12.9033	4.9841	16.7925	4.24144
6	17.3667	7.05094	19.815	4.6387
8	28.33	5	27.486	6.09821
16	44.925	0.813173	35.4367	5
TT concentration	caspase-9	stdv	caspase-8	stdv
OA µg/mL	[%] C9 pos cells		[%] C8 pos cells
Ctrl
20	4.96	2.39349	4.4	1.5
25	12.4588	1.73821	13.1367	3.18151
30	13.9425	0.360624	14.5125	3.88347
35	23.1329	4.19191	22.692	5.08005
40	42.0725	7.84845	47.7675	7.90568
	88.0257	5.95712	82.8175	8.5027
viscumTT	caspase-9	stdv	caspase-8	stdv
conc. OA+ML	[%] C9 pos cells		[%] C8 pos cells
	4.96	2.39349	4.4	1.5
20+2	21.626	2.56251	23.98	1.96566
25+4	36.745	3.3126	34.7667	8.6391
30+6	50.95	5.96126	49.45	7.82129
35+8	78.06	0.89822	87.7	10.3713
40+16	96.6975	1.86638	89.9	6.49708
Inhibition of apoptosis
[%]	sdv [%]		inhibitor (100µM)	concentration mistletoe extrakt
65.4	0.2		Z-VAD-fmk	TT
55.7149	5.45031		Z-IETD-fmk	TT
11.7278	5.55863		Z-LEHD-fmk	TT
76.4	3.6		VAD	ML
70.1028	7.7738		IETD	ML
42.1898	5.017		LEHD	ML
71.5	5.5		VAD-fmk	vtt
48.4	7.34574		IETD-fmk	vtt
47.7	6.2		LEHD-fmk	vttt

## Sheet: Figure 4A
human apoptosis assay (RD)	n-fold of control
	TT	viscum	viscumTT
Bad	0.444552	0.60573	0.0976905
Bax	0.867276	0.723945	0.725064
cIAP-1	0.516706	0.468491	0.241529
cIAP-2	1.11776	0.639916	0
Claspin	0.313641	0.143319	0.234842
DR4	1.35	0.96	1.28024
DR5	2.74	0.95	1.62
FADD	0.238051	0.245242	0.352983
Omi	0.287745	0.331597	0.2438
Livin	0.965189	0.201738	0
PON2	0.781555	0.766648	0.865068
p21	0.843688	0.756425	0.647878
p27	0.42806	0.830987	0.54801
p53	0.318993	0.336339	0.414995
p53	0.328979	0.366002	0.634192
p53	0.238008	0.49075	0.304464
SMAC/Diablo	0.611275	0.573403	0.573399
Survivin	0.492963	0.322727	0.240266
XIAP	0.949662	0.629389	0.515138

## Sheet: Figure 4C
TRAIL measurement HL60
viscum concentration	DR4	stdv	DR5 (TRAIL 2)	stdv
ML ng/mL	[%] DR4 pos cells		[%] DR5 pos cells
Ctrl	3.65	1.21	6.17	0.49
Isotype	2.50667	0.881892	1	0.6
2	5.88	0.890955	7.895	1.69805
4	9.12333	2.168	13.195	2.86378
6	11.16	0.86267	18.1	4.50749
8	20.0425	9.19945	19.8533	4.52516
16	29.1267	7.94925	34.9867	4.7452
TT concentration	DR4	stdv	DR5 (TRAIL 2)	stdv
OA µg/mL	[%] DR4 pos cells		[%] DR5 pos cells
Ctrl	3.65	1.21	6.17	0.49
Isotype	2.5	0.88	1	0.6
20	4.13333	1.12518	7.65	3.10174
25	5.10333	1.06641	9.68	3.1647
30	9.09333	3.56048	15.2167	4.66714
35	13.42	3.18289	29.0833	2.44758
40	23.6067	7.92001	78.1167	4.04839
viscumTT	DR4	stdv	DR5 (TRAIL 2)	stdv
conc. OA+ML	[%] DR4 pos cells		[%] DR5 pos cells
Ctrl	3.65	1.21	6.17	0.49
Isotype	2.5	0.88	1	0.6
20+2	21.7425	7.92138	22.1567	6.28164
25+4	41.2025	5.1208	48.18	5.33064
30+6	46.885	7.81344	56.2933	5.51189
35+8	30.8425	10.6402	57.4033	4.66103
40+16	21.86	4.45054	79.635	8.69034

## Sheet: Figure 5
Anx PI AML no1
viscum			TT			viscumTT			Figure 5A
conc ng/mL	anx pos cells %		conc µg/mL	anx pos cells %		conc	anx pos cells %		Anx/ PI
Ctrl	15.91		Ctrl	15.91		Ctrl	15.91
12	11.45		40	39.8		40+12	49.415
16	30.88		50	42.125		50+16	61.11
20	32.225		60	54.025		60+20	74.915
conc ng/mL	low MMP [%]		conc µg/mL	low MMP [%]		conc µg/mL	low MMP [%]		JC1 Measurement
Ctrl	10.37						98
12	20.18		40	57.5		40+12	66
16	23		50	64.6		50+16	73
20	24		60	78		60+20	84
conc ng/mL	C8 positive [%]		conc µg/mL	C8 positive [%]		conc µg/mL	C8 positive [%]		active C8 measurement
Ctrl	12.5
16	51.56		50	53.77		50+16	91.77
20	54.52		60	73.08		60+20	95.77
25	61.89		80	72.57		80+25	97.02
conc ng/mL	C9 positive [%]		conc ng/mL	C9 positive [%]		conc ng/mL	C9 positive [%]		active C9 measurement
Ctrl	10.66
16	35.45		50	47.98		50+16	88.23
20	42.05		60	67.3		60+20	93.4
25	48.45		80	93.94		80+25	98
Patient no 2, AML
viscum			TT			viscumTT			Figure 5B
conc ng/mL	anx pos cells %		conc µg/mL	anx pos cells %		conc	anx pos cells %		Anx/PI
Ctrl	7.5		Ctrl	7.5		Ctrl	7.5
8	22		30	17.5		30+8	32.5
12	25		40	22		40+12	41.5
16	26		50	25.5		50+16	48.5
20	28.5		60	36.5		60+20	60.5
conc ng/mL	low MMP [%]		conc µg/mL	low MMP [%]		conc µg/mL	low MMP [%]
Ctrl	17						95.5		JC1
8	27		30	21		30+8	28
12	30		40	24		40+12	29
16	31		50	28		50+16	38
20	33		60	34		60+20	54
conc ng/mL	C8 positive [%]		conc µg/mL	C8 positive [%]		conc µg/mL	C8 positive [%]		C8 measurement
Ctrl	29
8	29		30	45		30+8	39
12	30		40	45		40+12	50
16	29		50	45		50+16	58
20	31		60	60		60+20	76
conc ng/mL	C9 positive [%]		conc ng/mL	C9 positive [%]		conc ng/mL	C9 positive [%]		C9 measurement
Ctrl	5
8	11		30	16		30+8	30
12	13		40	18		40+12	41
16	15		50	26		50+16	53
20	17		60	40		60+20	71

## Sheet: figure 6
Figure 6
Bodyweight of mice
CD group		viscum group		TT		viscumTT		cytarabine		cyt+viscumTT		days
mean [g]	stdv	mean [g]	stdv	mean [g]	stdv	mean [g]	stdv	mean [g]	stdv	mean [g]	stdv
21.297	1.28517	20.444	1.95329	20.481	1.39312	21.483	1.18401	20.529	1.41029	20.1056	1.57568	3
21.289	0.835696	21.336	1.9747	21.104	1.34847	22.573	1.73167	21.354	1.33247	20.62	1.90282	6
21.667	0.760863	20.718	1.97039	20.894	1.50824	21.638	1.51055	21.805	1.53585	19.95	1.4604	10
20.765	1.07256	19.512	1.76105	21.339	1.43066	22.181	1.71314	22.03	1.47701	20.3644	1.66066	13
22.518	0.837255	19.833	2.69545	21.595	1.53167	21.957	1.76469	22.433	1.60115	19.9944	1.35291	17
22.81	1.47713	21.95	2.74557	22.617	1.81748	23.183	1.57885	22.572	1.82714	21.4322	1.75096	21
23.817	3.91304	21.788	3.68714	21.508	3.50616	22.7856	1.98276	22.672	2.6828	22.6844	2.15394	25
Tumorweight
	mean tumor weight	stdv
	[g]
Ctrl	2.946	1.552
TT	1.795	0.973
viscum	2.378	1.231
viscumTT	1.529	0.928
cytarabine	1.568	0.923
cyt+viscumTT	1.112	0.773
